# Supplementary material for: Electronic and Optical Properties of InAs QDs Grown by MBE on InGaAs Metamorphic Buffer
Source: Materials (Basel). 2022 Jan 29;15(3):1071. doi: 10.3390/ma15031071 (PMC8839711; doi:10.3390/ma15031071)
Supplement: Supplementary file 1 [file materials-15-01071-s001.zip]

Archive with 1 entries (1 files):
- materials-1496174-SI.pdf
